# Supplementary material for: The Nutritional Supply of Iodine and Selenium Affects Thyroid Hormone Axis Related Endpoints in Mice
Source: Nutrients. 2021 Oct 25;13(11):3773. doi: 10.3390/nu13113773 (PMC8625755; doi:10.3390/nu13113773)
Supplement: Supplementary file 1 [file nutrients-13-03773-s001.zip]

Archive with 1 entries (1 files):
- nutrients-1418262-supplementary.pdf
